# Supplementary material for: DeMaSk: a deep mutational scanning substitution matrix and its use for variant impact prediction
Source: Bioinformatics. 2020 Dec 16;36(22-23):5322–9. doi: 10.1093/bioinformatics/btaa1030 (PMC8016454; doi:10.1093/bioinformatics/btaa1030)
Supplement: btaa1030_Supplementary_Data [file btaa1030_supplementary_data.zip]

Archive with 5 entries (5 files):
- supplement.pdf
- Supp_Table_6.tsv
- Supp_Table_5.tsv
- Supp_Table_3.tsv
- Supp_Table_1.tsv
