# Supplementary material for: DeMaSk: a deep mutational scanning substitution matrix and its use for variant impact prediction
Source: Bioinformatics. 2020 Dec 16;36(22-23):5322–9. doi: 10.1093/bioinformatics/btaa1030 (PMC8016454; doi:10.1093/bioinformatics/btaa1030)
Supplement: btaa1030_Supplementary_Data [file btaa1030_supplementary_data.zip › Supp_Table_6.tsv]

dataset	rho_DeMaSk	rho_Envision	difference
median	0.5380	0.4144	0.124
mean	0.5113	0.3943	0.117
diss2018j	0.6700	0.4410	0.229
diss2018f	0.6063	0.4803	0.126
findlay2018	0.5408	0.4144	0.126
araya2012	0.5408	0.2788	0.262
kitzman2015	0.5380	0.4249	0.113
matreyek2018t	0.4975	0.5062	-0.009
starita2013	0.4386	0.3548	0.084
matreyek2018p	0.3870	0.2726	0.114
bandaru2017	0.3827	0.3755	0.007
