# Supplementary material for: DeMaSk: a deep mutational scanning substitution matrix and its use for variant impact prediction
Source: Bioinformatics. 2020 Dec 16;36(22-23):5322–9. doi: 10.1093/bioinformatics/btaa1030 (PMC8016454; doi:10.1093/bioinformatics/btaa1030)
Supplement: btaa1030_Supplementary_Data [file btaa1030_supplementary_data.zip › Supp_Table_5.tsv]

method	dataset	rho_complete	rho_EV_DS_present
DeMaSk	median	0.5245380	0.5330895
PROVEAN	median	0.4125058	0.3954396
EVmutation	median	NA	0.5000889
EVmut_independent	median	NA	0.4808261
DeepSequence	median	NA	0.4635395
GEMME	median	0.5406454	0.5408526
GEMME_independent	median	0.5140477	0.5263420
DeMaSk	mean	0.5021243	0.5135456
PROVEAN	mean	0.4068381	0.4021210
EVmutation	mean	NA	0.4892296
EVmut_independent	mean	NA	0.4618405
DeepSequence	mean	NA	0.4484809
GEMME	mean	0.5186727	0.5182333
GEMME_independent	mean	0.4956265	0.4941220
DeMaSk	diss2018j	0.6700336	0.6700336
DeMaSk	rockahshmuel2015	0.6665133	0.6758377
DeMaSk	qi2014	0.6591703	0.6591703
DeMaSk	romero2015	0.6155201	0.6143959
DeMaSk	diss2018f	0.6063401	0.6063401
DeMaSk	melamed2013	0.5925166	0.5925166
DeMaSk	chan2017s	0.5463183	0.5463183
DeMaSk	findlay2018	0.5407952	0.5404925
DeMaSk	araya2012	0.5407606	0.5407606
DeMaSk	kitzman2015	0.5380102	0.5443892
DeMaSk	chan2017t	0.5256865	0.5256865
DeMaSk	mishra2016	0.5233896	0.5205180
DeMaSk	matreyek2018t	0.4975269	0.5610316
DeMaSk	wu2015	0.4696610	0.4696610
DeMaSk	starita2013	0.4385757	0.4490227
DeMaSk	sarkisyan2016	0.4315018	0.5129621
DeMaSk	matreyek2018p	0.3870437	0.4555459
DeMaSk	chan2017m	0.3848084	0.3848084
DeMaSk	bandaru2017	0.3827292	0.3826202
DeMaSk	mclaughlin2012	0.3733401	0.3733401
DeMaSk	olson2014	0.3449226	0.3449226
DeMaSk	zheng2018	0.3115714	0.3276297
PROVEAN	diss2018j	0.3145523	0.3145523
PROVEAN	rockahshmuel2015	0.6047393	0.6012460
PROVEAN	qi2014	0.6588951	0.6588951
PROVEAN	romero2015	0.5553207	0.5313415
PROVEAN	diss2018f	0.3139933	0.3139933
PROVEAN	melamed2013	0.4735860	0.4735860
PROVEAN	chan2017s	0.4900273	0.4900273
PROVEAN	findlay2018	0.3279897	0.3260347
PROVEAN	araya2012	0.4952907	0.4952907
PROVEAN	kitzman2015	0.5185631	0.4775700
PROVEAN	chan2017t	0.4596602	0.4596602
PROVEAN	mishra2016	0.3958088	0.3881809
PROVEAN	matreyek2018t	0.4629063	0.4734475
PROVEAN	wu2015	0.3991962	0.3991962
PROVEAN	starita2013	0.4258154	0.4352058
PROVEAN	sarkisyan2016	0.2584364	0.2595467
PROVEAN	matreyek2018p	0.4476000	0.3916831
PROVEAN	chan2017m	0.3279618	0.3279618
PROVEAN	bandaru2017	0.2698695	0.2717064
PROVEAN	mclaughlin2012	0.2533969	0.2533969
PROVEAN	olson2014	0.2355478	0.2355478
PROVEAN	zheng2018	0.2612822	0.2685917
EVmutation	diss2018j	0.5059853	0.5059853
EVmutation	rockahshmuel2015	NA	0.6345226
EVmutation	qi2014	0.6447814	0.6447814
EVmutation	romero2015	NA	0.6313045
EVmutation	diss2018f	0.4376399	0.4376399
EVmutation	melamed2013	0.6174381	0.6174381
EVmutation	chan2017s	0.5838541	0.5838541
EVmutation	findlay2018	NA	0.5342948
EVmutation	araya2012	0.5492510	0.5492510
EVmutation	kitzman2015	NA	0.5178209
EVmutation	chan2017t	0.5696277	0.5696277
EVmutation	mishra2016	NA	0.4461386
EVmutation	matreyek2018t	NA	0.5335800
EVmutation	wu2015	0.3818131	0.3818131
EVmutation	starita2013	NA	0.4570316
EVmutation	sarkisyan2016	NA	0.4572615
EVmutation	matreyek2018p	NA	0.4747025
EVmutation	chan2017m	0.4276636	0.4276636
EVmutation	bandaru2017	NA	0.4547784
EVmutation	mclaughlin2012	0.4941924	0.4941924
EVmutation	olson2014	0.0662266	0.0662266
EVmutation	zheng2018	NA	0.3431431
EVmut_independent	diss2018j	0.5764182	0.5764182
EVmut_independent	rockahshmuel2015	NA	0.4250454
EVmut_independent	qi2014	0.6652320	0.6652320
EVmut_independent	romero2015	NA	0.5439004
EVmut_independent	diss2018f	0.5402775	0.5402775
EVmut_independent	melamed2013	0.5377910	0.5377910
EVmut_independent	chan2017s	0.5542044	0.5542044
EVmut_independent	findlay2018	NA	0.5196617
EVmut_independent	araya2012	0.6187526	0.6187526
EVmut_independent	kitzman2015	NA	0.3480169
EVmut_independent	chan2017t	0.5063473	0.5063473
EVmut_independent	mishra2016	NA	0.4958343
EVmut_independent	matreyek2018t	NA	0.4371956
EVmut_independent	wu2015	0.3408857	0.3408857
EVmut_independent	starita2013	NA	0.4556899
EVmut_independent	sarkisyan2016	NA	0.4149499
EVmut_independent	matreyek2018p	NA	0.4863892
EVmut_independent	chan2017m	0.3891359	0.3891359
EVmut_independent	bandaru2017	NA	0.3844505
EVmut_independent	mclaughlin2012	0.4752630	0.4752630
EVmut_independent	olson2014	0.2192150	0.2192150
EVmut_independent	zheng2018	NA	0.2258339
DeepSequence	diss2018j	0.3045208	0.3045208
DeepSequence	rockahshmuel2015	NA	0.6640987
DeepSequence	qi2014	0.6444605	0.6444605
DeepSequence	romero2015	NA	0.6623437
DeepSequence	diss2018f	-0.0046921	-0.0046921
DeepSequence	melamed2013	0.6381819	0.6381819
DeepSequence	chan2017s	0.5357794	0.5357794
DeepSequence	findlay2018	NA	0.4265463
DeepSequence	araya2012	0.6535303	0.6535303
DeepSequence	kitzman2015	NA	0.5217274
DeepSequence	chan2017t	0.5895185	0.5895185
DeepSequence	mishra2016	NA	0.4492916
DeepSequence	matreyek2018t	NA	0.5346254
DeepSequence	wu2015	0.1919896	0.1919896
DeepSequence	starita2013	NA	0.4583935
DeepSequence	sarkisyan2016	NA	0.4373467
DeepSequence	matreyek2018p	NA	0.4357191
DeepSequence	chan2017m	0.3911514	0.3911514
DeepSequence	bandaru2017	NA	0.4686856
DeepSequence	mclaughlin2012	0.4866213	0.4866213
DeepSequence	olson2014	-0.0006039	-0.0006039
DeepSequence	zheng2018	NA	0.3773431
GEMME	diss2018j	0.5842549	0.5842549
GEMME	rockahshmuel2015	0.6465287	0.6512425
GEMME	qi2014	0.6833640	0.6833640
GEMME	romero2015	0.6746618	0.6588685
GEMME	diss2018f	0.6020453	0.6020453
GEMME	melamed2013	0.6503970	0.6503970
GEMME	chan2017s	0.5588966	0.5588966
GEMME	findlay2018	0.4761899	0.4758347
GEMME	araya2012	0.5425803	0.5425803
GEMME	kitzman2015	0.6207170	0.5968469
GEMME	chan2017t	0.5391249	0.5391249
GEMME	mishra2016	0.5668418	0.5653906
GEMME	matreyek2018t	0.5421658	0.5756174
GEMME	wu2015	0.3952962	0.3952962
GEMME	starita2013	0.4408147	0.4530299
GEMME	sarkisyan2016	0.4905840	0.4642237
GEMME	matreyek2018p	0.4843940	0.4791704
GEMME	chan2017m	0.3911521	0.3911521
GEMME	bandaru2017	0.4409266	0.4417911
GEMME	mclaughlin2012	0.4261630	0.4261630
GEMME	olson2014	0.2989372	0.2989372
GEMME	zheng2018	0.3547645	0.3669045
GEMME_independent	diss2018j	0.5785334	0.5785334
GEMME_independent	rockahshmuel2015	0.5627906	0.5627931
GEMME_independent	qi2014	0.6746779	0.6746779
GEMME_independent	romero2015	0.6357795	0.6144850
GEMME_independent	diss2018f	0.6361262	0.6361262
GEMME_independent	melamed2013	0.5493935	0.5493935
GEMME_independent	chan2017s	0.5571628	0.5571628
GEMME_independent	findlay2018	0.5204853	0.5201179
GEMME_independent	araya2012	0.5943956	0.5943956
GEMME_independent	kitzman2015	0.5892528	0.5646847
GEMME_independent	chan2017t	0.5076101	0.5076101
GEMME_independent	mishra2016	0.5344730	0.5325660
GEMME_independent	matreyek2018t	0.5035562	0.5368669
GEMME_independent	wu2015	0.2821883	0.2821883
GEMME_independent	starita2013	0.4579754	0.4686085
GEMME_independent	sarkisyan2016	0.4290991	0.3987989
GEMME_independent	matreyek2018p	0.4552141	0.4495215
GEMME_independent	chan2017m	0.3896718	0.3896718
GEMME_independent	bandaru2017	0.4375540	0.4357099
GEMME_independent	mclaughlin2012	0.3922284	0.3922284
GEMME_independent	olson2014	0.2808725	0.2808725
GEMME_independent	zheng2018	0.3347433	0.3436702
