# Supplementary material for: DeMaSk: a deep mutational scanning substitution matrix and its use for variant impact prediction
Source: Bioinformatics. 2020 Dec 16;36(22-23):5322–9. doi: 10.1093/bioinformatics/btaa1030 (PMC8016454; doi:10.1093/bioinformatics/btaa1030)
Supplement: btaa1030_Supplementary_Data [file btaa1030_supplementary_data.zip › Supp_Table_3.tsv]

WT	var	n_total	n_human	n_nonhuman_euk	n_prokaryote	n_virus
A	C	397	114	39	96	148
A	D	407	122	40	97	148
A	E	404	119	40	97	148
A	F	389	112	38	91	148
A	G	411	126	40	97	148
A	H	386	103	39	96	148
A	I	400	116	41	95	148
A	K	397	115	38	96	148
A	L	400	116	40	96	148
A	M	387	112	34	93	148
A	N	396	113	39	96	148
A	P	410	124	41	97	148
A	Q	390	107	39	96	148
A	R	406	120	41	97	148
A	S	411	125	41	97	148
A	T	412	126	41	97	148
A	V	413	127	41	97	148
A	W	370	107	35	80	148
A	Y	393	111	38	96	148
C	A	126	44	5	16	61
C	D	127	45	5	16	61
C	E	126	45	4	16	61
C	F	131	48	5	17	61
C	G	132	49	5	17	61
C	H	128	46	5	16	61
C	I	128	45	5	17	61
C	K	127	45	4	17	61
C	L	130	47	5	17	61
C	M	117	37	4	15	61
C	N	128	46	5	16	61
C	P	129	46	5	17	61
C	Q	127	45	5	16	61
C	R	132	49	5	17	61
C	S	132	49	5	17	61
C	T	128	45	5	17	61
C	V	128	45	5	17	61
C	W	130	49	4	16	61
C	Y	132	49	5	17	61
D	A	298	109	38	61	90
D	C	289	101	37	61	90
D	E	297	108	38	61	90
D	F	286	98	38	60	90
D	G	299	110	38	61	90
D	H	290	102	38	60	90
D	I	280	94	38	58	90
D	K	285	99	36	60	90
D	L	287	99	38	60	90
D	M	248	72	28	58	90
D	N	299	110	38	61	90
D	P	280	92	38	60	90
D	Q	283	94	38	61	90
D	R	292	103	38	61	90
D	S	296	107	38	61	90
D	T	274	85	38	61	90
D	V	297	108	38	61	90
D	W	260	95	21	54	90
D	Y	288	99	38	61	90
E	A	374	134	31	70	139
E	C	355	116	30	70	139
E	D	372	133	30	70	139
E	F	353	114	30	70	139
E	G	375	135	31	70	139
E	H	359	119	31	70	139
E	I	359	120	30	70	139
E	K	374	135	30	70	139
E	L	367	127	31	70	139
E	M	344	118	17	70	139
E	N	365	125	31	70	139
E	P	356	116	31	70	139
E	Q	364	124	31	70	139
E	R	370	130	31	70	139
E	S	365	125	31	70	139
E	T	358	118	31	70	139
E	V	373	133	31	70	139
E	W	340	119	19	63	139
E	Y	368	128	31	70	139
F	A	225	95	21	32	77
F	C	235	105	21	32	77
F	D	227	97	21	32	77
F	E	216	92	17	30	77
F	G	227	97	21	32	77
F	H	227	97	21	32	77
F	I	233	103	21	32	77
F	K	220	93	19	31	77
F	L	236	106	21	32	77
F	M	220	99	16	28	77
F	N	220	92	21	30	77
F	P	228	98	21	32	77
F	Q	222	94	21	30	77
F	R	230	100	21	32	77
F	S	236	106	21	32	77
F	T	228	98	21	32	77
F	V	235	105	21	32	77
F	W	220	97	16	30	77
F	Y	234	104	21	32	77
G	A	407	112	42	81	172
G	C	404	109	42	81	172
G	D	405	111	41	81	172
G	E	401	115	35	79	172
G	F	387	98	39	78	172
G	H	386	93	41	80	172
G	I	384	94	39	79	172
G	K	391	109	31	79	172
G	L	400	106	41	81	172
G	M	372	98	25	77	172
G	N	391	103	36	80	172
G	P	395	100	42	81	172
G	Q	387	99	37	79	172
G	R	413	118	42	81	172
G	S	409	114	42	81	172
G	T	397	103	41	81	172
G	V	407	112	42	81	172
G	W	384	110	29	73	172
G	Y	384	97	36	79	172
H	A	127	55	10	23	39
H	C	127	55	10	23	39
H	D	125	53	10	23	39
H	E	124	53	9	23	39
H	F	124	52	10	23	39
H	G	126	54	10	23	39
H	I	125	53	10	23	39
H	K	121	50	9	23	39
H	L	127	55	10	23	39
H	M	114	47	6	22	39
H	N	123	51	10	23	39
H	P	127	55	10	23	39
H	Q	124	52	10	23	39
H	R	128	56	10	23	39
H	S	126	54	10	23	39
H	T	119	47	10	23	39
H	V	126	54	10	23	39
H	W	116	49	6	22	39
H	Y	128	56	10	23	39
I	A	393	137	37	53	166
I	C	387	131	37	53	166
I	D	375	121	35	53	166
I	E	375	123	34	52	166
I	F	394	139	36	53	166
I	G	390	134	37	53	166
I	H	374	119	36	53	166
I	K	385	131	35	53	166
I	L	396	140	37	53	166
I	M	386	137	31	52	166
I	N	387	132	36	53	166
I	P	385	129	37	53	166
I	Q	377	123	35	53	166
I	R	393	137	37	53	166
I	S	396	140	37	53	166
I	T	398	142	37	53	166
I	V	397	141	37	53	166
I	W	369	129	28	46	166
I	Y	375	122	35	52	166
K	A	309	115	26	34	134
K	C	303	109	26	34	134
K	D	311	118	25	34	134
K	E	316	123	25	34	134
K	F	304	111	26	33	134
K	G	313	119	26	34	134
K	H	310	116	26	34	134
K	I	311	117	26	34	134
K	L	313	119	26	34	134
K	M	312	120	24	34	134
K	N	316	122	26	34	134
K	P	306	112	26	34	134
K	Q	315	121	26	34	134
K	R	317	123	26	34	134
K	S	315	121	26	34	134
K	T	315	121	26	34	134
K	V	311	117	26	34	134
K	W	298	111	25	28	134
K	Y	311	117	26	34	134
L	A	523	200	40	90	193
L	C	512	193	37	89	193
L	D	508	190	37	88	193
L	E	506	193	33	87	193
L	F	528	209	36	90	193
L	G	523	201	40	89	193
L	H	520	198	40	89	193
L	I	524	205	37	89	193
L	K	510	192	36	89	193
L	M	519	201	36	89	193
L	N	508	190	37	88	193
L	P	537	214	40	90	193
L	Q	524	202	40	89	193
L	R	532	209	40	90	193
L	S	537	214	40	90	193
L	T	520	197	40	90	193
L	V	532	209	40	90	193
L	W	510	197	32	88	193
L	Y	509	191	37	88	193
M	A	155	48	16	35	56
M	C	137	31	16	34	56
M	D	137	32	15	34	56
M	E	153	46	16	35	56
M	F	150	45	15	34	56
M	G	154	47	16	35	56
M	H	137	31	16	34	56
M	I	158	51	16	35	56
M	K	156	49	16	35	56
M	L	158	51	16	35	56
M	N	150	44	16	34	56
M	P	151	44	16	35	56
M	Q	150	44	16	34	56
M	R	159	52	16	35	56
M	S	155	49	16	34	56
M	T	159	52	16	35	56
M	V	158	51	16	35	56
M	W	146	43	13	34	56
M	Y	136	31	15	34	56
N	A	315	80	16	29	190
N	C	311	77	15	29	190
N	D	321	86	16	29	190
N	E	313	81	13	29	190
N	F	313	78	16	29	190
N	G	319	85	16	28	190
N	H	319	84	16	29	190
N	I	319	84	16	29	190
N	K	320	85	16	29	190
N	L	315	80	16	29	190
N	M	306	80	11	25	190
N	P	310	75	16	29	190
N	Q	306	73	14	29	190
N	R	319	85	16	28	190
N	S	321	86	16	29	190
N	T	320	85	16	29	190
N	V	313	78	16	29	190
N	W	297	75	10	22	190
N	Y	321	86	16	29	190
P	A	267	117	25	43	82
P	C	249	110	15	42	82
P	D	248	109	14	43	82
P	E	248	110	15	41	82
P	F	250	113	14	41	82
P	G	253	112	18	41	82
P	H	262	112	25	43	82
P	I	253	112	16	43	82
P	K	245	108	14	41	82
P	L	269	118	26	43	82
P	M	234	105	8	39	82
P	N	251	110	17	42	82
P	Q	262	112	25	43	82
P	R	265	114	26	43	82
P	S	269	118	26	43	82
P	T	263	112	26	43	82
P	V	259	112	22	43	82
P	W	237	109	9	37	82
P	Y	245	108	13	42	82
Q	A	242	70	26	35	111
Q	C	237	68	23	35	111
Q	D	241	71	24	35	111
Q	E	245	75	24	35	111
Q	F	235	68	21	35	111
Q	G	246	75	25	35	111
Q	H	249	77	26	35	111
Q	I	238	68	24	35	111
Q	K	243	71	26	35	111
Q	L	250	78	26	35	111
Q	M	234	67	23	33	111
Q	N	241	71	24	35	111
Q	P	251	79	26	35	111
Q	R	251	79	26	35	111
Q	S	246	74	26	35	111
Q	T	240	68	26	35	111
Q	V	244	73	25	35	111
Q	W	234	73	19	31	111
Q	Y	241	70	25	35	111
R	A	304	87	27	65	125
R	C	311	94	27	65	125
R	D	294	79	25	65	125
R	E	299	90	19	65	125
R	F	303	90	24	64	125
R	G	314	97	27	65	125
R	H	306	89	27	65	125
R	I	306	92	24	65	125
R	K	302	92	21	64	125
R	L	310	93	27	65	125
R	M	293	91	14	63	125
R	N	306	91	25	65	125
R	P	310	93	27	65	125
R	Q	305	89	26	65	125
R	S	308	91	27	65	125
R	T	306	89	27	65	125
R	V	308	91	27	65	125
R	W	293	94	14	60	125
R	Y	304	88	26	65	125
S	A	374	131	25	45	173
S	C	375	132	25	45	173
S	D	367	129	22	43	173
S	E	353	123	15	42	173
S	F	372	132	24	43	173
S	G	373	132	24	44	173
S	H	360	118	25	44	173
S	I	370	128	24	45	173
S	K	363	126	21	43	173
S	L	376	133	25	45	173
S	M	353	129	13	38	173
S	N	368	130	21	44	173
S	P	378	135	25	45	173
S	Q	356	114	24	45	173
S	R	378	135	25	45	173
S	T	378	135	25	45	173
S	V	373	133	24	43	173
S	W	353	131	13	36	173
S	Y	373	132	24	44	173
T	A	360	118	36	50	156
T	C	336	101	29	50	156
T	D	340	102	32	50	156
T	E	330	102	23	49	156
T	F	342	104	32	50	156
T	G	345	108	31	50	156
T	H	331	89	36	50	156
T	I	360	118	36	50	156
T	K	340	106	28	50	156
T	L	348	106	36	50	156
T	M	339	108	26	49	156
T	N	348	107	35	50	156
T	P	357	115	36	50	156
T	Q	321	87	29	49	156
T	R	351	110	35	50	156
T	S	358	116	36	50	156
T	V	351	110	35	50	156
T	W	325	100	21	48	156
T	Y	338	99	33	50	156
V	A	360	119	34	61	146
V	C	332	95	30	61	146
V	D	349	110	32	61	146
V	E	350	112	31	61	146
V	F	345	109	30	60	146
V	G	360	119	34	61	146
V	H	340	101	34	59	146
V	I	352	113	32	61	146
V	K	339	108	26	59	146
V	L	356	116	33	61	146
V	M	345	114	25	60	146
V	N	341	104	30	61	146
V	P	345	104	34	61	146
V	Q	338	102	30	60	146
V	R	349	108	34	61	146
V	S	351	110	34	61	146
V	T	352	111	34	61	146
V	W	328	105	21	56	146
V	Y	338	101	30	61	146
W	A	103	24	4	15	60
W	C	103	24	4	15	60
W	D	99	22	4	13	60
W	E	104	25	4	15	60
W	F	101	23	4	14	60
W	G	105	26	4	15	60
W	H	101	24	4	13	60
W	I	103	24	4	15	60
W	K	102	23	4	15	60
W	L	104	25	4	15	60
W	M	101	24	4	13	60
W	N	102	24	3	15	60
W	P	102	23	4	15	60
W	Q	104	25	4	15	60
W	R	105	26	4	15	60
W	S	103	24	4	15	60
W	T	104	25	4	15	60
W	V	104	25	4	15	60
W	Y	105	26	4	15	60
Y	A	193	77	13	27	76
Y	C	196	80	13	27	76
Y	D	195	79	13	27	76
Y	E	186	75	10	25	76
Y	F	196	80	13	27	76
Y	G	192	76	13	27	76
Y	H	196	80	13	27	76
Y	I	193	78	13	26	76
Y	K	192	77	13	26	76
Y	L	194	78	13	27	76
Y	M	179	68	11	24	76
Y	N	196	80	13	27	76
Y	P	195	79	13	27	76
Y	Q	191	76	13	26	76
Y	R	194	78	13	27	76
Y	S	196	80	13	27	76
Y	T	187	71	13	27	76
Y	V	194	78	13	27	76
Y	W	183	74	11	22	76
