# Supplementary material for: DeMaSk: a deep mutational scanning substitution matrix and its use for variant impact prediction
Source: Bioinformatics. 2020 Dec 16;36(22-23):5322–9. doi: 10.1093/bioinformatics/btaa1030 (PMC8016454; doi:10.1093/bioinformatics/btaa1030)
Supplement: btaa1030_Supplementary_Data [file btaa1030_supplementary_data.zip › Supp_Table_1.tsv]

A	C	D	E	F	G	H	I	K	L	M	N	P	Q	R	S	T	V	W	Y
0.0000	-0.1841	-0.2911	-0.2723	-0.2497	-0.1756	-0.2551	-0.2360	-0.2784	-0.2422	-0.1882	-0.2523	-0.3431	-0.2490	-0.2924	-0.1379	-0.1457	-0.1418	-0.2640	-0.2748
-0.3830	0.0000	-0.5234	-0.5072	-0.3751	-0.3731	-0.5214	-0.4142	-0.5080	-0.4575	-0.4146	-0.4480	-0.5379	-0.4794	-0.4514	-0.3709	-0.4163	-0.4117	-0.3792	-0.3873
-0.1947	-0.2490	0.0000	-0.1226	-0.3258	-0.2093	-0.2069	-0.3156	-0.2873	-0.3073	-0.2271	-0.1511	-0.3740	-0.2300	-0.3279	-0.2031	-0.2424	-0.2563	-0.3002	-0.2536
-0.1580	-0.2488	-0.1131	0.0000	-0.2195	-0.1917	-0.2081	-0.2265	-0.1868	-0.2293	-0.1623	-0.1923	-0.3635	-0.1220	-0.2660	-0.1756	-0.1964	-0.1753	-0.2327	-0.2206
-0.3264	-0.2847	-0.4874	-0.4473	0.0000	-0.3727	-0.3625	-0.2530	-0.4563	-0.2034	-0.2440	-0.3953	-0.4879	-0.3980	-0.4581	-0.2989	-0.3595	-0.2456	-0.2263	-0.1848
-0.2405	-0.3187	-0.3194	-0.3185	-0.3686	0.0000	-0.3355	-0.4284	-0.3616	-0.3868	-0.3059	-0.3198	-0.4469	-0.3236	-0.3407	-0.2482	-0.3489	-0.3541	-0.3683	-0.3691
-0.1271	-0.1985	-0.1889	-0.2040	-0.1554	-0.2352	0.0000	-0.2400	-0.1833	-0.1923	-0.1270	-0.1359	-0.3408	-0.0855	-0.1747	-0.1349	-0.1936	-0.1829	-0.1767	-0.0902
-0.2963	-0.2701	-0.4587	-0.4337	-0.2452	-0.4150	-0.4149	0.0000	-0.4239	-0.1460	-0.1534	-0.3449	-0.4849	-0.3810	-0.4590	-0.3494	-0.2405	-0.0938	-0.3616	-0.3732
-0.1604	-0.2523	-0.3031	-0.1930	-0.2535	-0.2379	-0.1736	-0.2106	0.0000	-0.2089	-0.1736	-0.1843	-0.3886	-0.1594	-0.0735	-0.1737	-0.1892	-0.1895	-0.2653	-0.2337
-0.2874	-0.2733	-0.4465	-0.4047	-0.2003	-0.3854	-0.3429	-0.1226	-0.4034	0.0000	-0.1531	-0.3762	-0.3966	-0.3146	-0.3924	-0.3272	-0.2915	-0.1701	-0.3301	-0.3208
-0.2641	-0.2713	-0.4100	-0.3972	-0.2707	-0.3700	-0.3404	-0.1558	-0.3460	-0.1126	0.0000	-0.3336	-0.4879	-0.3232	-0.3817	-0.3052	-0.2263	-0.1978	-0.3529	-0.3261
-0.1688	-0.2341	-0.1730	-0.2085	-0.2436	-0.2091	-0.1753	-0.2346	-0.1730	-0.2430	-0.1830	0.0000	-0.3856	-0.1609	-0.2151	-0.1294	-0.1943	-0.2259	-0.2503	-0.2221
-0.1672	-0.2100	-0.2439	-0.2227	-0.2472	-0.1860	-0.2179	-0.2250	-0.2118	-0.2310	-0.1668	-0.2022	0.0000	-0.2044	-0.2586	-0.1668	-0.1827	-0.1666	-0.2636	-0.2485
-0.1308	-0.1913	-0.2441	-0.1375	-0.2018	-0.2233	-0.1322	-0.1774	-0.1742	-0.1556	-0.1176	-0.1513	-0.3581	0.0000	-0.1723	-0.1549	-0.1679	-0.1775	-0.2010	-0.2048
-0.2748	-0.2864	-0.3940	-0.3223	-0.3169	-0.3211	-0.2352	-0.3133	-0.1311	-0.2780	-0.2333	-0.2943	-0.4608	-0.2417	0.0000	-0.2755	-0.2812	-0.2964	-0.2980	-0.3029
-0.1054	-0.1715	-0.2346	-0.1995	-0.2076	-0.1174	-0.2092	-0.2117	-0.2214	-0.2068	-0.1689	-0.1346	-0.3063	-0.1603	-0.2283	0.0000	-0.0932	-0.1780	-0.2203	-0.2139
-0.1608	-0.2077	-0.3121	-0.2798	-0.3012	-0.2570	-0.2754	-0.1947	-0.2696	-0.2627	-0.2194	-0.2336	-0.3759	-0.2460	-0.2733	-0.1133	0.0000	-0.1784	-0.2919	-0.3031
-0.1977	-0.2342	-0.4158	-0.3599	-0.2987	-0.3624	-0.4197	-0.1133	-0.4109	-0.1985	-0.2104	-0.3999	-0.4652	-0.3738	-0.4384	-0.3334	-0.2226	0.0000	-0.3518	-0.3556
-0.4931	-0.4091	-0.5249	-0.5505	-0.3001	-0.4737	-0.4778	-0.4746	-0.5662	-0.4242	-0.4401	-0.5357	-0.5857	-0.5237	-0.4719	-0.4906	-0.5477	-0.4637	0.0000	-0.3629
-0.3300	-0.2916	-0.3486	-0.3862	-0.1173	-0.4224	-0.2092	-0.3458	-0.4193	-0.3158	-0.2531	-0.3211	-0.4926	-0.3532	-0.4132	-0.3362	-0.3606	-0.3321	-0.2221	0.0000
